# Supplementary material for: Antigravity Versus Body-Weight-Supported Treadmill Training in Lower-Limb Arthroplasty Rehabilitation: A Randomized Controlled Pilot Trial
Source: J Clin Med. 2026 Jun 24;15(13):4918. doi: 10.3390/jcm15134918 (PMC13361619; doi:10.3390/jcm15134918)
Supplement: Supplementary file 1 [file jcm-15-04918-s001.zip]

Archive with 1 entries (1 files):
- jcm-4317915-SI.pdf
